# Supplementary material for: A network-based EEG source imaging framework for noninvasive localization of epileptogenic zones in MRI-negative focal drug-resistant epilepsy
Source: BMC Neurol. 2026 Jan 15;26:86. doi: 10.1186/s12883-026-04625-x (PMC12892749; doi:10.1186/s12883-026-04625-x)
Supplement: Supplementary file 1 — Supplementary Material 1: Supplementary Table 1. Desikan-Killiany Atlas. Supplementary Table 2. Baseline Characteristics of Patients. Supplementary Table 3. Diagnostic Outcome Indicators. Supplementary Fig. 1. Preoperative assessment flowchart. Note: Stage 1a: All patients initially undergo standard non-invasive evaluations. If findings are conclusive, surgical intervention may proceed directly. Stage 1b: For inconclusive or discordant results, additional advanced non-invasive investigations may be performed to refine EZ localization or assess surgical risk. The selection of modalities depends on clinical context and institutional resources. Stage 2: If stage 1b results remain non-localizing or suggest that the EZ is adjacent to eloquent cortex, SEEG combined with cortical stimulation is employed to delineate both the EZ and functional areas. This study involved a retrospective collection of patients’ scalp EEG data and the localization of EZ using ESI, which were subsequently evaluated for concordance with postoperative resection sites and clinical prognosis. Supplementary Fig. 2. Stages of seizure. Note: The horizontal axis represents time, and the vertical axis denotes EEG channel labels. The timeline includes the interictal, preictal, ictal, and postictal phases. In this study, a 10-min segment of EEG data preceding seizure onset—highlighted by red brackets and indicated with a red star—was selected for further analysis. Supplementary Fig. 3. EEG preprocessing. Note: (a) A 10-min EEG segment preceding seizure onset was selected; (b) electrode channel positions were accurately aligned according to the 10–20 system; (c) a band-pass filter (0.5–80 Hz) and a notch filter (48–52 Hz) were applied to remove baseline drift and power line interference, respectively; (d) independent component analysis (ICA) was conducted to isolate noise components; (e) artifacts and identified interference signals were removed; and (f) the cleaned EEG data were segmented into 2-s epochs, [file 12883_2026_4625_MOESM1_ESM.zip › Supplementary Table.xlsx]

## Sheet: Table of Contents
Table Number	Title
1	Desikan-Killiany Atlas
2	Baseline Characteristics of Patients
3	Diagnostic Outcome Indicators

## Sheet: Supplementary Table1
Supplementary Table 1. Desikan-Killiany Atlas
NO.	Abridge	Full Name	Lobe Abbreviations	Lobe
1	L.BSTS	bankssts L	T	Temporal
2	R.BSTS	bankssts R	T	Temporal
3	L.CAC	caudalanteriorcingulate L	L	Limbic
4	R.CAC	caudalanteriorcingulate R	L	Limbic
5	L.CMF	caudalmiddlefrontal L	F	Frontal
6	R.CMF	caudalmiddlefrontal R	F	Frontal
7	L.CUN	cuneus L	O	Occipital
8	R.CUN	cuneus R	O	Occipital
9	L.ENT	entorhinal L	T	Temporal
10	R.ENT	entorhinal R	T	Temporal
11	L.FP	frontalpole L	PF	Prefrontal
12	R.FP	frontalpole R	PF	Prefrontal
13	L.FFG	fusiform L	T	Temporal
14	R.FFG	fusiform R	T	Temporal
15	L.IPL	inferiorparietal L	P	Parietal
16	R.IPL	inferiorparietal R	P	Parietal
17	L.ITG	inferiortemporal L	T	Temporal
18	R.ITG	inferiortemporal R	T	Temporal
19	L.INS	insula L	T	Temporal
20	R.INS	insula R	T	Temporal
21	L.ISCG	isthmuscingulate L	L	Limbic
22	R.ISCG	isthmuscingulate R	L	Limbic
23	L.LOG	lateraloccipital L	O	Occipital
24	R.LOG	lateraloccipital R	O	Occipital
25	L.LOF	lateralorbitofrontal L	PF	Prefrontal
26	R.LOF	lateralorbitofrontal R	PF	Prefrontal
27	L.LING	lingual L	O	Occipital
28	R.LING	lingual R	O	Occipital
29	L.MOF	medialorbitofrontal L	PF	Prefrontal
30	R.MOF	medialorbitofrontal R	PF	Prefrontal
31	L.MTG	middletemporal L	T	Temporal
32	R.MTG	middletemporal R	T	Temporal
33	L.PCL	paracentral L	C	Central
34	R.PCL	paracentral R	C	Central
35	L.PHG	parahippocampal L	T	Temporal
36	R.PHG	parahippocampal R	T	Temporal
37	L.POG	parsopercularis L	F	Frontal
38	R.POG	parsopercularis R	F	Frontal
39	L.PO	parsorbitalis L	PF	Prefrontal
40	R.PO	parsorbitalis R	PF	Prefrontal
41	L.PTRI	parstriangularis L	F	Frontal
42	R.PTRI	parstriangularis R	F	Frontal
43	L.PCAL	pericalcarine L	O	Occipital
44	R.PCAL	pericalcarine R	O	Occipital
45	L.PoCG	postcentral L	C	Central
46	R.PoCG	postcentral R	C	Central
47	L.PCG	posteriorcingulate L	L	Limbic
48	R.PCG	posteriorcingulate R	L	Limbic
49	L.PreCG	precentral L	C	Central
50	R.PreCG	precentral R	C	Central
51	L.PCUN	precuneus L	P	Parietal
52	R.PCUN	precuneus R	P	Parietal
53	L.RACC	rostralanteriorcingulate L	L	Limbic
54	R.RACC	rostralanteriorcingulate R	L	Limbic
55	L.RMF	rostralmiddlefrontal L	F	Frontal
56	R.RMF	rostralmiddlefrontal R	F	Frontal
57	L.SFG	superiorfrontal L	F	Frontal
58	R.SFG	superiorfrontal R	F	Frontal
59	L.SPG	superiorparietal L	P	Parietal
60	R.SPG	superiorparietal R	P	Parietal
61	L.STG	superiortemporal L	T	Temporal
62	R.STG	superiortemporal R	T	Temporal
63	L.SMG	supramarginal L	P	Parietal
64	R.SMG	supramarginal R	P	Parietal
65	L.TP	temporalpole L	T	Temporal
66	R.TP	temporalpole R	T	Temporal
67	L.TRT	transversetemporal L	T	Temporal
68	R.TRT	transversetemporal R	T	Temporal

## Sheet: Supplementary Table2
Supplementary Table 2. Baseline Characteristics of Patients
Number	Gender	Age(year)	Duration（year）	Resection Site （SEEG）	Follow-up (months)	Engel
sub01	Male	37	13	Right Temporal	62	Ⅰ
sub02	Female	34	24	Left Temporal	45	Ⅱ
sub03	Female	34	31	Left Frontal	43	Ⅰ
sub04	Male	25	3	Left Temporal, Hippocampus	40	Ⅰ
sub05	Male	38	17	Right Temporal, Hippocampus	39	Ⅰ
sub06	Female	29	14	Right Frontal	34	Ⅰ
sub07	Female	33	25	Right Temporal	32	Ⅰ
sub08	Female	12	7	Right Temporal	30	Ⅰ
sub09	Female	30	12	Left Temporal	25	Ⅰ
sub10	Female	25	6	Right Frontal	25	Ⅰ
sub11	Female	26	10	Right Frontal	14	Ⅱ
sub12	Female	16	3	Right Frontal	14	Ⅰ
sub13	Female	37	13	Left Temporal	47	Ⅳ
sub14	Female	25	8	Right Temporal	39	Ⅳ
sub15	Female	27	13	Right Parietal	22	Ⅳ

## Sheet: Supplementary Table3
Supplementary Table 3. Diagnostic Outcome Indicators
	SI	DCout	DC	DCin
TP	6	5	5	4
FP	1	1	1	1
FN	4	4	4	6
TN	4	5	5	4
Sensitivity (95% CI)	60% (31.3-83.2%)	55.6% (26.7-81.1%)	55.6% (26.7-81.1%)	40% (16.8-68.7%)
Specificity (95% CI)	80% (37.6-96.4%)	83.3% (43.6-97%)	83.3% (43.6-97%)	80% (37.6-96.4%)
Accuracy (95% CI)	66.7% (41.7-84.8%)	66.7% (41.7-84.8%)	66.7% (41.7-84.8%)	53.3% (30.1-75.2%)
PLR	3 (0.36-24.92)	3.33 (0.39-28.53)	3.33 (0.39-28.53)	2 (0.22-17.89)
NLR	0.5 (0.12-2)	0.53 (0.14-1.99)	0.53 (0.14-1.99)	0.75 (0.21-2.66)
DOR	6 (2.08-17.29)	6.25 (2.18-17.96)	6.25 (2.18-17.96)	2.67 (1.04-6.82)
